# Supplementary material for: Kenyan Orthosiphon schimperi Benth. Essential Oil: Chemical Composition and Cytotoxic Activity on HeLa Cells
Source: Plants (Basel). 2025 Nov 18;14(22):3513. doi: 10.3390/plants14223513 (PMC12656226; doi:10.3390/plants14223513)
Supplement: Supplementary file 1 [file plants-14-03513-s001.zip]

Archive with 1 entries (1 files):
- plants-3956366-supplementary.pdf
